# Supplementary material for: The Impact of the Extent of Surgery on the Long-Term Outcomes of Patients with Low-Risk Differentiated Non-Medullary Thyroid Cancer: A Systematic Meta-Analysis
Source: J Clin Med. 2020 Jul 21;9(7):2316. doi: 10.3390/jcm9072316 (PMC7408649; doi:10.3390/jcm9072316)
Supplement: Supplementary file 1 [file jcm-09-02316-s001.zip]

Archive with 4 entries (4 files):
- Supplementary table 1,2.docx
- Supplementary table 3. Search strategy.docx
- Supplementary table 4. RAI and HR.docx
- Supplementary table 5. Risk of bias.xlsx
