# Supplementary material for: The Impact of the Extent of Surgery on the Long-Term Outcomes of Patients with Low-Risk Differentiated Non-Medullary Thyroid Cancer: A Systematic Meta-Analysis
Source: J Clin Med. 2020 Jul 21;9(7):2316. doi: 10.3390/jcm9072316 (PMC7408649; doi:10.3390/jcm9072316)
Supplement: Supplementary file 1 [file jcm-09-02316-s001.zip › Supplementary table 5. Risk of bias.xlsx]

## Sheet: Blad1
Table S5. Risk of bias summary for each included study
Author/Year of publication	Confounding of the effect of intervention?	Consecutive or random patients?	Definition of low-risk patients?	Loss to fu <5%?	Criteria for extent of surgery?	Reporting of outcome definition?	T stage stated?	Included high risk patients?	Were treatment groups clearly defined?	Information on RAI treatment available?	Number of patients included inclusive per treatment arm available?	Overall risk of bias
Samaan37 1983	yes	yes	no	NA	yes	yes	no	yes	yes	yes	yes	high 4
Shah39 1993	no	no	yes	no	yes	yes	yes	yes	yes	NA	yes	high 3
Shaha41 1997	yes	yes	yes	no	no	yes	yes	no	yes	NA	yes	high 4
Hay15 1998	yes	yes	yes	NA	yes	yes	yes	no	yes	yes	yes	high 3
Sanders40 1998	yes	yes	yes	NA	yes	yes	yes	yes	yes	NA	yes	high 3
Haigh46 2004	yes	yes	yes	NA	yes	yes	yes	yes	yes	yes	yes	intermediate 2
Bilimoria16 2007	yes	yes	no	NA	yes	yes	yes	yes	yes	yes	yes	high 3
Mendelsohn47 2010	yes	yes	no	no	yes	yes	yes	yes	yes	yes	yes	high 3
Hassanain29 2010	yes	yes	yes	no	yes	yes	yes	yes	yes	yes	yes	intermediate 2
Ito17 2010	yes	yes	yes	NA	yes	yes	yes	no	yes	yes	yes	high 3
Barney1 2011	yes	yes	yes	NA	yes	yes	yes	yes	yes	yes	yes	intermediate 2
Vaisman38 2011	yes	yes	yes	NA	yes	yes	yes	no	yes	yes	yes	high 3
Nixon42 2012	yes	yes	yes	yes	no	yes	yes	yes	yes	yes	yes	intermediate 2
Ebina18 2014	yes	yes	yes	no	yes	yes	yes	yes	yes	no	yes	high 3
Adam44 2014	yes	yes	yes	NA	yes	yes	yes	yes	yes	yes	yes	intermediate 2
Kuba43 2017	no	yes	yes	NA	yes	yes	yes	yes	yes	yes	yes	low 1
NA: not available, fu: follow-up; ATA: american thyroid association, RAI: radioactive iodine
